# Supplementary material for: A Network Dynamics Model for the Transmission of COVID-19 in Diamond Princess and a Response to Reopen Large-Scale Public Facilities
Source: Healthcare (Basel). 2022 Jan 12;10(1):139. doi: 10.3390/healthcare10010139 (PMC8775839; doi:10.3390/healthcare10010139)
Supplement: Supplementary file 1 [file healthcare-10-00139-s001.zip]

Archive with 1 entries (1 files):
- healthcare-1510467-supplementary.pdf
